# Supplementary material for: ZSeeker: an optimized algorithm for Z-DNA detection in genomic sequences
Source: Brief Bioinform. 2025 May 30;26(3):bbaf240. doi: 10.1093/bib/bbaf240 (PMC12123511; doi:10.1093/bib/bbaf240)
Supplement: Supplementary_Table_1_Sensitivity_Test_Sequences_bbaf240 [file supplementary_table_1_sensitivity_test_sequences_bbaf240.xlsx]

## Sheet: Sheet1
Supplementary Table 1: Sensitivity Test Sequences
I.D.	Sequence	Z-DNA formation	References
CG14	CGCGCGCGCGCGCGCGCGCGCGCGCGCG	Forming	Tested in the lab, see methods
UY1	TCGATGCGCGCGCGTGTGCGCGCGTGCGCGCGC	Forming	Wang PNAS, 2006
RW1009	TCGATTACGCGCGCGCGTATATACGCGCGCGTA	Forming	Wang PNAS, 2006
Z26	GCGCGTGCATATGCGTG	Forming	Visentin and Harley 1987
Z28	ACGCGCGCGCGCCCGTCGCG	Forming	Rothenburg, Koch-Nolte et al. 2001
ZMYC2	GTACGCGCGTGGCGTGGCGGTGGGCGCGCAGTGCGT	Forming	Wolfl, Wittig et al. 1997
ZMYC3	GTGGCGCGCACTGCGCGCTGCGCCA	Forming	Wolfl, Wittig et al. 1997
CG5	CGCGCGCGCG	Forming	Kim JBC, 1996 PMID: 8621598
GT26	GTGTGTGTGTGTGTGTGTGTGTGTGTGTGTGTGTGTGTGTGTGTGTGTGTGT	Forming	Tested in the lab, see methods
GT20	GTGTGTGTGTGTGTGTGTGTGTGTGTGTGTGTGTGTGTGT	Non Forming (borderline)	Tested in the lab, see methods
Z25	GCGCGTGACTATGCGTG	Non Forming (borderline)	Visentin and Harley 1987
ZMYC2.5	CACGCTCTGAACGCGCGCCCAT	Non Forming (borderline)	(qustionable ) Wolfl, Wittig et al. 1997
ZMYC1	ACAGCGTACATGCTATACACACAC	Non Forming (borderline)	(questionable) Wolfl, Wittig et al. 1997*
GT14	GTGTGTGTGTGTGTGTGTGTGTGTGTGT	Non Forming	Tested in the lab, see methods
AT14	ATATATATATATATATATATATATATAT	Non Forming	Tested in the lab, see methods
seq1	TGCGTGCGCGCGCGCG	Forming	Zhunt original paper
seq2	GCGCCCGCGCGCGCGC	Forming	Zhunt original paper
seq3	GCGCGCGCGCGT	Forming	Zhunt original paper
seq4	CGCGCGCGCGC	Forming	Zhunt original paper
seq5	GCGCGCGCGCG	Forming	Zhunt original paper
seq6	GCGCGTGCGCGC	Forming	Zhunt original paper
seq7	GCGCGCCCGTACGCGC	Forming	Zhunt original paper
seq8	GCACGCACACGCGCGT	Forming	Zhunt original paper
seq9	CGCACGCGCACGCA	Forming	Zhunt original paper
seq10	CGCGCGCGCACA	Forming	Zhunt original paper
seq11	TGTGCGCGCGCACATG	Forming	Zhunt original paper
seq12	GCGCGCACGCG	Forming	Zhunt original paper
seq13	CGCGCGCGC	Forming	Zhunt original paper
seq14	GCGCACGCACGC	Forming	Zhunt original paper
seq15	GCGCGCGCCCGC	Forming	Zhunt original paper
seq16	TGTGTGCGCGCGTGTG	Forming	Zhunt original paper
seq17	CGCGCACGCACACATG	Forming	Zhunt original paper
seq18	GTGCGTGCCCGCGCGT	Forming	Zhunt original paper
seq19	CACGCGCACGTGC	Non Forming (borderline)	Zhunt original paper
seq20	CGTGCGTGTGTGTGCG	Non Forming (borderline)	Zhunt original paper
* Z-DNA Antibody binds to Z1 at a much lower affinity and to Z3, resulting in a weaker shifting bands
