# Supplementary material for: ZSeeker: an optimized algorithm for Z-DNA detection in genomic sequences
Source: Brief Bioinform. 2025 May 30;26(3):bbaf240. doi: 10.1093/bib/bbaf240 (PMC12123511; doi:10.1093/bib/bbaf240)
Supplement: Supplementary_Table_2_Sensitivity_Analysis_Results_bbaf240 [file supplementary_table_2_sensitivity_analysis_results_bbaf240.xlsx]

## Sheet: Supplementary Table 2 - Sensiti
Supplementary Table 2 : Sensitivity Analysis Results
GC_weight	GT_weight	AC_weight	AT_weight	optimal_parameters	seq1( TGCGTGCGCGCGCGCG )	seq2( GCGCCCGCGCGCGCGC )	seq3( GCGCGCGCGCGT )	seq4( CGCGCGCGCGC )	seq5( GCGCGCGCGCG )	seq6( GCGCGTGCGCGC )	seq7( GCGCGCCCGTACGCGC )	seq8( GCACGCACACGCGCGT )	seq9( CGCACGCGCACGCA )	seq10( CGCGCGCGCACA )	seq11( TGTGCGCGCGCACATG )	seq12( GCGCGCACGCG )	seq13( CGCGCGCGC )	seq14( GCGCACGCACGC )	seq15( GCGCGCGCCCGC )	seq16( TGTGTGCGCGCGTGTG )	seq17( CGCGCACGCACACATG )	seq18( GTGCGTGCCCGCGCGT )	Z21( TCGATTACGCGCGCGCGTATATACGCGCGCGTA )	Z22( TCGATGCGCGCGCGTGTGCGCGCGTGCGCGCGC )	Z26( GCGCGTGCATATGCGTG )	Z27( GACGCGGGGCGCGTGCATATGCGTGG )	Z28( ACGCGCGCGCGCCCGTCGCG )	ZMYC2( GTACGCGCGTGGCGTGGCGGTGGGCGCGCAGTGCGT )	ZMYC3( GTGGCGCGCACTGCGCGCTGCGCCA )	CG5( CGCGCGCGCG )	GT30( GTGTGTGTGTGTGTGTGTGTGTGTGTGTGTGTGTGTGTGTGTGTGTGTGTGT )	CG14( CGCGCGCGCGCGCGCGCGCGCGCGCGCG )	GT14_non( GTGTGTGTGTGTGTGTGTGTGTGTGTGT )	GT20_non( GTGTGTGTGTGTGTGTGTGTGTGTGTGTGTGTGTGTGTGT )	AT14_non( ATATATATATATATATATATATATATAT )	Z25_non( GCGCGTGACTATGCGTG )	ZMYC1_non( ACAGCGTACATGCTATACACACAC )	ZMYC2.5_non( CACGCTCTGAACGCGCGCCCAT )	seq19_non( CACGCGCACGTGC )	seq20_non( CGTGCGTGTGTGTGCG )
4	0.5	0.5	0.5	0	49.5	43	40.5	40	40	37	33	35.5	34.5	33.5	32.5	33	32	30	27	28.5	29	25.5	68.5	86.5	34	22.5	45	50	43.5	36	25.5	108	13.5	19.5	-1989.5	23	17.5	-0.5	27	25
4	0.5	0.75	0.5	0	49.5	43	40.5	40	40	37	33.25	37	35.75	34.25	33.25	33.5	32	31	27	28.5	30.75	25.5	69	86.5	34.25	23	45.25	50.5	44.25	36	25.5	108	13.5	19.5	-1989.5	23.25	20.25	0.5	28	25
4	0.5	1	0.5	0	49.5	43	40.5	40	40	37	33.5	38.5	37	35	34	34	32	32	27	28.5	32.5	25.5	69.5	86.5	34.5	23.5	45.5	51	45	36	25.5	108	13.5	19.5	-1989.5	23.5	23	1.5	29	25
4	0.5	1.25	0.5	0	49.5	43	40.5	40	40	37	33.75	40	38.25	35.75	34.75	34.5	32	33	27	28.5	34.25	25.5	70	86.5	34.75	24	45.75	51.5	45.75	36	25.5	108	13.5	19.5	-1989.5	23.75	25.75	2.5	30	25
4	0.5	1.5	0.5	0	49.5	43	40.5	40	40	37	34	41.5	39.5	36.5	35.5	35	32	34	27	28.5	36	25.5	70.5	86.5	35	24.5	46	52	46.5	36	25.5	108	13.5	19.5	-1989.5	24	28.5	3.5	31	25
4	0.5	1.75	0.5	0	49.5	43	40.5	40	40	37	34.25	43	40.75	37.25	36.25	35.5	32	35	27	28.5	37.75	25.5	71	86.5	35.25	25	46.25	52.5	47.25	36	25.5	108	13.5	19.5	-1989.5	24.25	31.25	4.5	32	25
4	0.5	2	0.5	0	49.5	43	40.5	40	40	37	34.5	44.5	42	38	37	36	32	36	27	28.5	39.5	25.5	71.5	86.5	35.5	25.5	46.5	53	48	36	25.5	108	13.5	19.5	-1989.5	24.5	34	5.5	33	25
4	0.75	0.5	0.5	0	50.25	43	40.75	40	40	37.5	33.25	35.75	34.5	33.5	33.5	33	32	30	27	30.75	29.25	26.75	69	88.25	35.25	23.75	45.25	52.5	44.5	36	38.25	108	20.25	29.25	-1989.5	24.25	18	-0.25	27.5	27.5
4	0.75	0.75	0.5	0	50.25	43	40.75	40	40	37.5	33.5	37.25	35.75	34.25	34.25	33.5	32	31	27	30.75	31	26.75	69.5	88.25	35.5	24.25	45.5	53	45.25	36	38.25	108	20.25	29.25	-1989.5	24.5	20.75	0.75	28.5	27.5
4	0.75	1	0.5	0	50.25	43	40.75	40	40	37.5	33.75	38.75	37	35	35	34	32	32	27	30.75	32.75	26.75	70	88.25	35.75	24.75	45.75	53.5	46	36	38.25	108	20.25	29.25	-1989.5	24.75	23.5	1.75	29.5	27.5
4	0.75	1.25	0.5	0	50.25	43	40.75	40	40	37.5	34	40.25	38.25	35.75	35.75	34.5	32	33	27	30.75	34.5	26.75	70.5	88.25	36	25.25	46	54	46.75	36	38.25	108	20.25	29.25	-1989.5	25	26.25	2.75	30.5	27.5
4	0.75	1.5	0.5	0	50.25	43	40.75	40	40	37.5	34.25	41.75	39.5	36.5	36.5	35	32	34	27	30.75	36.25	26.75	71	88.25	36.25	25.75	46.25	54.5	47.5	36	38.25	108	20.25	29.25	-1989.5	25.25	29	3.75	31.5	27.5
4	0.75	1.75	0.5	0	50.25	43	40.75	40	40	37.5	34.5	43.25	40.75	37.25	37.25	35.5	32	35	27	30.75	38	26.75	71.5	88.25	36.5	26.25	46.5	55	48.25	36	38.25	108	20.25	29.25	-1989.5	25.5	31.75	4.75	32.5	27.5
4	0.75	2	0.5	0	50.25	43	40.75	40	40	37.5	34.75	44.75	42	38	38	36	32	36	27	30.75	39.75	26.75	72	88.25	36.75	26.75	46.75	55.5	49	36	38.25	108	20.25	29.25	-1989.5	25.75	34.5	5.75	33.5	27.5
4	1	0.5	0.5	0	51	43	41	40	40	38	33.5	36	34.5	33.5	34.5	33	32	30	27	33	29.5	28	69.5	90	36.5	25	45.5	55	45.5	36	51	108	27	39	-1989.5	25.5	18.5	0	28	30
4	1	0.75	0.5	0	51	43	41	40	40	38	33.75	37.5	35.75	34.25	35.25	33.5	32	31	27	33	31.25	28	70	90	36.75	25.5	45.75	55.5	46.25	36	51	108	27	39	-1989.5	25.75	21.25	1	29	30
4	1	1	0.5	0	51	43	41	40	40	38	34	39	37	35	36	34	32	32	27	33	33	28	70.5	90	37	26	46	56	47	36	51	108	27	39	-1989.5	26	24	2	30	30
4	1	1.25	0.5	0	51	43	41	40	40	38	34.25	40.5	38.25	35.75	36.75	34.5	32	33	27	33	34.75	28	71	90	37.25	26.5	46.25	56.5	47.75	36	51	108	27	39	-1989.5	26.25	26.75	3	31	30
4	1	1.5	0.5	0	51	43	41	40	40	38	34.5	42	39.5	36.5	37.5	35	32	34	27	33	36.5	28	71.5	90	37.5	27	46.5	57	48.5	36	51	108	27	39	-1989.5	26.5	29.5	4	32	30
4	1	1.75	0.5	0	51	43	41	40	40	38	34.75	43.5	40.75	37.25	38.25	35.5	32	35	27	33	38.25	28	72	90	37.75	27.5	46.75	57.5	49.25	36	51	108	27	39	-1989.5	26.75	32.25	5	33	30
4	1	2	0.5	0	51	43	41	40	40	38	35	45	42	38	39	36	32	36	27	33	40	28	72.5	90	38	28	47	58	50	36	51	108	27	39	-1989.5	27	35	6	34	30
4	1.25	0.5	0.5	0	51.75	43	41.25	40	40	38.5	33.75	36.25	34.5	33.5	35.5	33	32	30	27	35.25	29.75	29.25	70	91.75	37.75	26.25	45.75	57.5	46.5	36	63.75	108	33.75	48.75	-1989.5	26.75	19	0.25	28.5	32.5
4	1.25	0.75	0.5	0	51.75	43	41.25	40	40	38.5	34	37.75	35.75	34.25	36.25	33.5	32	31	27	35.25	31.5	29.25	70.5	91.75	38	26.75	46	58	47.25	36	63.75	108	33.75	48.75	-1989.5	27	21.75	1.25	29.5	32.5
4	1.25	1	0.5	0	51.75	43	41.25	40	40	38.5	34.25	39.25	37	35	37	34	32	32	27	35.25	33.25	29.25	71	91.75	38.25	27.25	46.25	58.5	48	36	63.75	108	33.75	48.75	-1989.5	27.25	24.5	2.25	30.5	32.5
4	1.25	1.25	0.5	0	51.75	43	41.25	40	40	38.5	34.5	40.75	38.25	35.75	37.75	34.5	32	33	27	35.25	35	29.25	71.5	91.75	38.5	27.75	46.5	59	48.75	36	63.75	108	33.75	48.75	-1989.5	27.5	27.25	3.25	31.5	32.5
4	1.25	1.5	0.5	0	51.75	43	41.25	40	40	38.5	34.75	42.25	39.5	36.5	38.5	35	32	34	27	35.25	36.75	29.25	72	91.75	38.75	28.25	46.75	59.5	49.5	36	63.75	108	33.75	48.75	-1989.5	27.75	30	4.25	32.5	32.5
4	1.25	1.75	0.5	0	51.75	43	41.25	40	40	38.5	35	43.75	40.75	37.25	39.25	35.5	32	35	27	35.25	38.5	29.25	72.5	91.75	39	28.75	47	60	50.25	36	63.75	108	33.75	48.75	-1989.5	28	32.75	5.25	33.5	32.5
4	1.25	2	0.5	0	51.75	43	41.25	40	40	38.5	35.25	45.25	42	38	40	36	32	36	27	35.25	40.25	29.25	73	91.75	39.25	29.25	47.25	60.5	51	36	63.75	108	33.75	48.75	-1989.5	28.25	35.5	6.25	34.5	32.5
4	1.5	0.5	0.5	0	52.5	43	41.5	40	40	39	34	36.5	34.5	33.5	36.5	33	32	30	27	37.5	30	30.5	70.5	93.5	39	27.5	46	60	47.5	36	76.5	108	40.5	58.5	-1989.5	28	19.5	0.5	29	35
4	1.5	0.75	0.5	0	52.5	43	41.5	40	40	39	34.25	38	35.75	34.25	37.25	33.5	32	31	27	37.5	31.75	30.5	71	93.5	39.25	28	46.25	60.5	48.25	36	76.5	108	40.5	58.5	-1989.5	28.25	22.25	1.5	30	35
4	1.5	1	0.5	0	52.5	43	41.5	40	40	39	34.5	39.5	37	35	38	34	32	32	27	37.5	33.5	30.5	71.5	93.5	39.5	28.5	46.5	61	49	36	76.5	108	40.5	58.5	-1989.5	28.5	25	2.5	31	35
4	1.5	1.25	0.5	0	52.5	43	41.5	40	40	39	34.75	41	38.25	35.75	38.75	34.5	32	33	27	37.5	35.25	30.5	72	93.5	39.75	29	46.75	61.5	49.75	36	76.5	108	40.5	58.5	-1989.5	28.75	27.75	3.5	32	35
4	1.5	1.5	0.5	0	52.5	43	41.5	40	40	39	35	42.5	39.5	36.5	39.5	35	32	34	27	37.5	37	30.5	72.5	93.5	40	29.5	47	62	50.5	36	76.5	108	40.5	58.5	-1989.5	29	30.5	4.5	33	35
4	1.5	1.75	0.5	0	52.5	43	41.5	40	40	39	35.25	44	40.75	37.25	40.25	35.5	32	35	27	37.5	38.75	30.5	73	93.5	40.25	30	47.25	62.5	51.25	36	76.5	108	40.5	58.5	-1989.5	29.25	33.25	5.5	34	35
4	1.5	2	0.5	0	52.5	43	41.5	40	40	39	35.5	45.5	42	38	41	36	32	36	27	37.5	40.5	30.5	73.5	93.5	40.5	30.5	47.5	63	52	36	76.5	108	40.5	58.5	-1989.5	29.5	36	6.5	35	35
4	1.75	0.5	0.5	0	53.25	43	41.75	40	40	39.5	34.25	36.75	34.5	33.5	37.5	33	32	30	27	39.75	30.25	31.75	71	95.25	40.25	28.75	46.25	62.5	48.5	36	89.25	108	47.25	68.25	-1989.5	29.25	20	0.75	29.5	37.5
4	1.75	0.75	0.5	0	53.25	43	41.75	40	40	39.5	34.5	38.25	35.75	34.25	38.25	33.5	32	31	27	39.75	32	31.75	71.5	95.25	40.5	29.25	46.5	63	49.25	36	89.25	108	47.25	68.25	-1989.5	29.5	22.75	1.75	30.5	37.5
4	1.75	1	0.5	0	53.25	43	41.75	40	40	39.5	34.75	39.75	37	35	39	34	32	32	27	39.75	33.75	31.75	72	95.25	40.75	29.75	46.75	63.5	50	36	89.25	108	47.25	68.25	-1989.5	29.75	25.5	2.75	31.5	37.5
4	1.75	1.25	0.5	0	53.25	43	41.75	40	40	39.5	35	41.25	38.25	35.75	39.75	34.5	32	33	27	39.75	35.5	31.75	72.5	95.25	41	30.25	47	64	50.75	36	89.25	108	47.25	68.25	-1989.5	30	28.25	3.75	32.5	37.5
4	1.75	1.5	0.5	0	53.25	43	41.75	40	40	39.5	35.25	42.75	39.5	36.5	40.5	35	32	34	27	39.75	37.25	31.75	73	95.25	41.25	30.75	47.25	64.5	51.5	36	89.25	108	47.25	68.25	-1989.5	30.25	31	4.75	33.5	37.5
4	1.75	1.75	0.5	0	53.25	43	41.75	40	40	39.5	35.5	44.25	40.75	37.25	41.25	35.5	32	35	27	39.75	39	31.75	73.5	95.25	41.5	31.25	47.5	65	52.25	36	89.25	108	47.25	68.25	-1989.5	30.5	33.75	5.75	34.5	37.5
4	1.75	2	0.5	0	53.25	43	41.75	40	40	39.5	35.75	45.75	42	38	42	36	32	36	27	39.75	40.75	31.75	74	95.25	41.75	31.75	47.75	65.5	53	36	89.25	108	47.25	68.25	-1989.5	30.75	36.5	6.75	35.5	37.5
4	2	0.5	0.5	0	54	43	42	40	40	40	34.5	37	34.5	33.5	38.5	33	32	30	27	42	30.5	33	71.5	97	41.5	30	46.5	65	49.5	36	102	108	54	78	-1989.5	30.5	20.5	1	30	40
4	2	0.75	0.5	0	54	43	42	40	40	40	34.75	38.5	35.75	34.25	39.25	33.5	32	31	27	42	32.25	33	72	97	41.75	30.5	46.75	65.5	50.25	36	102	108	54	78	-1989.5	30.75	23.25	2	31	40
4	2	1	0.5	0	54	43	42	40	40	40	35	40	37	35	40	34	32	32	27	42	34	33	72.5	97	42	31	47	66	51	36	102	108	54	78	-1989.5	31	26	3	32	40
4	2	1.25	0.5	0	54	43	42	40	40	40	35.25	41.5	38.25	35.75	40.75	34.5	32	33	27	42	35.75	33	73	97	42.25	31.5	47.25	66.5	51.75	36	102	108	54	78	-1989.5	31.25	28.75	4	33	40
4	2	1.5	0.5	0	54	43	42	40	40	40	35.5	43	39.5	36.5	41.5	35	32	34	27	42	37.5	33	73.5	97	42.5	32	47.5	67	52.5	36	102	108	54	78	-1989.5	31.5	31.5	5	34	40
4	2	1.75	0.5	0	54	43	42	40	40	40	35.75	44.5	40.75	37.25	42.25	35.5	32	35	27	42	39.25	33	74	97	42.75	32.5	47.75	67.5	53.25	36	102	108	54	78	-1989.5	31.75	34.25	6	35	40
4	2	2	0.5	0	54	43	42	40	40	40	36	46	42	38	43	36	32	36	27	42	41	33	74.5	97	43	33	48	68	54	36	102	108	54	78	-1989.5	32	37	7	36	40
5	0.5	0.5	0.5	0	61.5	56	50.5	50	50	46	43	43.5	42.5	41.5	39.5	41	40	37	36	34.5	35	33.5	85.5	108.5	41	32.5	59	66	56.5	45	25.5	135	13.5	19.5	-1989.5	29	20.5	7.5	33	30
5	0.5	0.75	0.5	0	61.5	56	50.5	50	50	46	43.25	45	43.75	42.25	40.25	41.5	40	38	36	34.5	36.75	33.5	86	108.5	41.25	33	59.25	66.5	57.25	45	25.5	135	13.5	19.5	-1989.5	29.25	23.25	8.5	34	30
5	0.5	1	0.5	0	61.5	56	50.5	50	50	46	43.5	46.5	45	43	41	42	40	39	36	34.5	38.5	33.5	86.5	108.5	41.5	33.5	59.5	67	58	45	25.5	135	13.5	19.5	-1989.5	29.5	26	9.5	35	30
5	0.5	1.25	0.5	0	61.5	56	50.5	50	50	46	43.75	48	46.25	43.75	41.75	42.5	40	40	36	34.5	40.25	33.5	87	108.5	41.75	34	59.75	67.5	58.75	45	25.5	135	13.5	19.5	-1989.5	29.75	28.75	10.5	36	30
5	0.5	1.5	0.5	0	61.5	56	50.5	50	50	46	44	49.5	47.5	44.5	42.5	43	40	41	36	34.5	42	33.5	87.5	108.5	42	34.5	60	68	59.5	45	25.5	135	13.5	19.5	-1989.5	30	31.5	11.5	37	30
5	0.5	1.75	0.5	0	61.5	56	50.5	50	50	46	44.25	51	48.75	45.25	43.25	43.5	40	42	36	34.5	43.75	33.5	88	108.5	42.25	35	60.25	68.5	60.25	45	25.5	135	13.5	19.5	-1989.5	30.25	34.25	12.5	38	30
5	0.5	2	0.5	0	61.5	56	50.5	50	50	46	44.5	52.5	50	46	44	44	40	43	36	34.5	45.5	33.5	88.5	108.5	42.5	35.5	60.5	69	61	45	25.5	135	13.5	19.5	-1989.5	30.5	37	13.5	39	30
5	0.75	0.5	0.5	0	62.25	56	50.75	50	50	46.5	43.25	43.75	42.5	41.5	40.5	41	40	37	36	36.75	35.25	34.75	86	110.25	42.25	33.75	59.25	68.5	57.5	45	38.25	135	20.25	29.25	-1989.5	30.25	21	7.75	33.5	32.5
5	0.75	0.75	0.5	0	62.25	56	50.75	50	50	46.5	43.5	45.25	43.75	42.25	41.25	41.5	40	38	36	36.75	37	34.75	86.5	110.25	42.5	34.25	59.5	69	58.25	45	38.25	135	20.25	29.25	-1989.5	30.5	23.75	8.75	34.5	32.5
5	0.75	1	0.5	0	62.25	56	50.75	50	50	46.5	43.75	46.75	45	43	42	42	40	39	36	36.75	38.75	34.75	87	110.25	42.75	34.75	59.75	69.5	59	45	38.25	135	20.25	29.25	-1989.5	30.75	26.5	9.75	35.5	32.5
5	0.75	1.25	0.5	0	62.25	56	50.75	50	50	46.5	44	48.25	46.25	43.75	42.75	42.5	40	40	36	36.75	40.5	34.75	87.5	110.25	43	35.25	60	70	59.75	45	38.25	135	20.25	29.25	-1989.5	31	29.25	10.75	36.5	32.5
5	0.75	1.5	0.5	0	62.25	56	50.75	50	50	46.5	44.25	49.75	47.5	44.5	43.5	43	40	41	36	36.75	42.25	34.75	88	110.25	43.25	35.75	60.25	70.5	60.5	45	38.25	135	20.25	29.25	-1989.5	31.25	32	11.75	37.5	32.5
5	0.75	1.75	0.5	0	62.25	56	50.75	50	50	46.5	44.5	51.25	48.75	45.25	44.25	43.5	40	42	36	36.75	44	34.75	88.5	110.25	43.5	36.25	60.5	71	61.25	45	38.25	135	20.25	29.25	-1989.5	31.5	34.75	12.75	38.5	32.5
5	0.75	2	0.5	0	62.25	56	50.75	50	50	46.5	44.75	52.75	50	46	45	44	40	43	36	36.75	45.75	34.75	89	110.25	43.75	36.75	60.75	71.5	62	45	38.25	135	20.25	29.25	-1989.5	31.75	37.5	13.75	39.5	32.5
5	1	0.5	0.5	0	63	56	51	50	50	47	43.5	44	42.5	41.5	41.5	41	40	37	36	39	35.5	36	86.5	112	43.5	35	59.5	71	58.5	45	51	135	27	39	-1989.5	31.5	21.5	8	34	35
5	1	0.75	0.5	0	63	56	51	50	50	47	43.75	45.5	43.75	42.25	42.25	41.5	40	38	36	39	37.25	36	87	112	43.75	35.5	59.75	71.5	59.25	45	51	135	27	39	-1989.5	31.75	24.25	9	35	35
5	1	1	0.5	0	63	56	51	50	50	47	44	47	45	43	43	42	40	39	36	39	39	36	87.5	112	44	36	60	72	60	45	51	135	27	39	-1989.5	32	27	10	36	35
5	1	1.25	0.5	0	63	56	51	50	50	47	44.25	48.5	46.25	43.75	43.75	42.5	40	40	36	39	40.75	36	88	112	44.25	36.5	60.25	72.5	60.75	45	51	135	27	39	-1989.5	32.25	29.75	11	37	35
5	1	1.5	0.5	0	63	56	51	50	50	47	44.5	50	47.5	44.5	44.5	43	40	41	36	39	42.5	36	88.5	112	44.5	37	60.5	73	61.5	45	51	135	27	39	-1989.5	32.5	32.5	12	38	35
5	1	1.75	0.5	0	63	56	51	50	50	47	44.75	51.5	48.75	45.25	45.25	43.5	40	42	36	39	44.25	36	89	112	44.75	37.5	60.75	73.5	62.25	45	51	135	27	39	-1989.5	32.75	35.25	13	39	35
5	1	2	0.5	0	63	56	51	50	50	47	45	53	50	46	46	44	40	43	36	39	46	36	89.5	112	45	38	61	74	63	45	51	135	27	39	-1989.5	33	38	14	40	35
5	1.25	0.5	0.5	0	63.75	56	51.25	50	50	47.5	43.75	44.25	42.5	41.5	42.5	41	40	37	36	41.25	35.75	37.25	87	113.75	44.75	36.25	59.75	73.5	59.5	45	63.75	135	33.75	48.75	-1989.5	32.75	22	8.25	34.5	37.5
5	1.25	0.75	0.5	0	63.75	56	51.25	50	50	47.5	44	45.75	43.75	42.25	43.25	41.5	40	38	36	41.25	37.5	37.25	87.5	113.75	45	36.75	60	74	60.25	45	63.75	135	33.75	48.75	-1989.5	33	24.75	9.25	35.5	37.5
5	1.25	1	0.5	0	63.75	56	51.25	50	50	47.5	44.25	47.25	45	43	44	42	40	39	36	41.25	39.25	37.25	88	113.75	45.25	37.25	60.25	74.5	61	45	63.75	135	33.75	48.75	-1989.5	33.25	27.5	10.25	36.5	37.5
5	1.25	1.25	0.5	0	63.75	56	51.25	50	50	47.5	44.5	48.75	46.25	43.75	44.75	42.5	40	40	36	41.25	41	37.25	88.5	113.75	45.5	37.75	60.5	75	61.75	45	63.75	135	33.75	48.75	-1989.5	33.5	30.25	11.25	37.5	37.5
5	1.25	1.5	0.5	0	63.75	56	51.25	50	50	47.5	44.75	50.25	47.5	44.5	45.5	43	40	41	36	41.25	42.75	37.25	89	113.75	45.75	38.25	60.75	75.5	62.5	45	63.75	135	33.75	48.75	-1989.5	33.75	33	12.25	38.5	37.5
5	1.25	1.75	0.5	0	63.75	56	51.25	50	50	47.5	45	51.75	48.75	45.25	46.25	43.5	40	42	36	41.25	44.5	37.25	89.5	113.75	46	38.75	61	76	63.25	45	63.75	135	33.75	48.75	-1989.5	34	35.75	13.25	39.5	37.5
5	1.25	2	0.5	0	63.75	56	51.25	50	50	47.5	45.25	53.25	50	46	47	44	40	43	36	41.25	46.25	37.25	90	113.75	46.25	39.25	61.25	76.5	64	45	63.75	135	33.75	48.75	-1989.5	34.25	38.5	14.25	40.5	37.5
5	1.5	0.5	0.5	0	64.5	56	51.5	50	50	48	44	44.5	42.5	41.5	43.5	41	40	37	36	43.5	36	38.5	87.5	115.5	46	37.5	60	76	60.5	45	76.5	135	40.5	58.5	-1989.5	34	22.5	8.5	35	40
5	1.5	0.75	0.5	0	64.5	56	51.5	50	50	48	44.25	46	43.75	42.25	44.25	41.5	40	38	36	43.5	37.75	38.5	88	115.5	46.25	38	60.25	76.5	61.25	45	76.5	135	40.5	58.5	-1989.5	34.25	25.25	9.5	36	40
5	1.5	1	0.5	0	64.5	56	51.5	50	50	48	44.5	47.5	45	43	45	42	40	39	36	43.5	39.5	38.5	88.5	115.5	46.5	38.5	60.5	77	62	45	76.5	135	40.5	58.5	-1989.5	34.5	28	10.5	37	40
5	1.5	1.25	0.5	0	64.5	56	51.5	50	50	48	44.75	49	46.25	43.75	45.75	42.5	40	40	36	43.5	41.25	38.5	89	115.5	46.75	39	60.75	77.5	62.75	45	76.5	135	40.5	58.5	-1989.5	34.75	30.75	11.5	38	40
5	1.5	1.5	0.5	0	64.5	56	51.5	50	50	48	45	50.5	47.5	44.5	46.5	43	40	41	36	43.5	43	38.5	89.5	115.5	47	39.5	61	78	63.5	45	76.5	135	40.5	58.5	-1989.5	35	33.5	12.5	39	40
5	1.5	1.75	0.5	0	64.5	56	51.5	50	50	48	45.25	52	48.75	45.25	47.25	43.5	40	42	36	43.5	44.75	38.5	90	115.5	47.25	40	61.25	78.5	64.25	45	76.5	135	40.5	58.5	-1989.5	35.25	36.25	13.5	40	40
5	1.5	2	0.5	0	64.5	56	51.5	50	50	48	45.5	53.5	50	46	48	44	40	43	36	43.5	46.5	38.5	90.5	115.5	47.5	40.5	61.5	79	65	45	76.5	135	40.5	58.5	-1989.5	35.5	39	14.5	41	40
5	1.75	0.5	0.5	0	65.25	56	51.75	50	50	48.5	44.25	44.75	42.5	41.5	44.5	41	40	37	36	45.75	36.25	39.75	88	117.25	47.25	38.75	60.25	78.5	61.5	45	89.25	135	47.25	68.25	-1989.5	35.25	23	8.75	35.5	42.5
5	1.75	0.75	0.5	0	65.25	56	51.75	50	50	48.5	44.5	46.25	43.75	42.25	45.25	41.5	40	38	36	45.75	38	39.75	88.5	117.25	47.5	39.25	60.5	79	62.25	45	89.25	135	47.25	68.25	-1989.5	35.5	25.75	9.75	36.5	42.5
5	1.75	1	0.5	0	65.25	56	51.75	50	50	48.5	44.75	47.75	45	43	46	42	40	39	36	45.75	39.75	39.75	89	117.25	47.75	39.75	60.75	79.5	63	45	89.25	135	47.25	68.25	-1989.5	35.75	28.5	10.75	37.5	42.5
5	1.75	1.25	0.5	0	65.25	56	51.75	50	50	48.5	45	49.25	46.25	43.75	46.75	42.5	40	40	36	45.75	41.5	39.75	89.5	117.25	48	40.25	61	80	63.75	45	89.25	135	47.25	68.25	-1989.5	36	31.25	11.75	38.5	42.5
5	1.75	1.5	0.5	0	65.25	56	51.75	50	50	48.5	45.25	50.75	47.5	44.5	47.5	43	40	41	36	45.75	43.25	39.75	90	117.25	48.25	40.75	61.25	80.5	64.5	45	89.25	135	47.25	68.25	-1989.5	36.25	34	12.75	39.5	42.5
5	1.75	1.75	0.5	0	65.25	56	51.75	50	50	48.5	45.5	52.25	48.75	45.25	48.25	43.5	40	42	36	45.75	45	39.75	90.5	117.25	48.5	41.25	61.5	81	65.25	45	89.25	135	47.25	68.25	-1989.5	36.5	36.75	13.75	40.5	42.5
5	1.75	2	0.5	0	65.25	56	51.75	50	50	48.5	45.75	53.75	50	46	49	44	40	43	36	45.75	46.75	39.75	91	117.25	48.75	41.75	61.75	81.5	66	45	89.25	135	47.25	68.25	-1989.5	36.75	39.5	14.75	41.5	42.5
5	2	0.5	0.5	0	66	56	52	50	50	49	44.5	45	42.5	41.5	45.5	41	40	37	36	48	36.5	41	88.5	119	48.5	40	60.5	81	62.5	45	102	135	54	78	-1989.5	36.5	23.5	9	36	45
5	2	0.75	0.5	0	66	56	52	50	50	49	44.75	46.5	43.75	42.25	46.25	41.5	40	38	36	48	38.25	41	89	119	48.75	40.5	60.75	81.5	63.25	45	102	135	54	78	-1989.5	36.75	26.25	10	37	45
5	2	1	0.5	0	66	56	52	50	50	49	45	48	45	43	47	42	40	39	36	48	40	41	89.5	119	49	41	61	82	64	45	102	135	54	78	-1989.5	37	29	11	38	45
5	2	1.25	0.5	0	66	56	52	50	50	49	45.25	49.5	46.25	43.75	47.75	42.5	40	40	36	48	41.75	41	90	119	49.25	41.5	61.25	82.5	64.75	45	102	135	54	78	-1989.5	37.25	31.75	12	39	45
5	2	1.5	0.5	0	66	56	52	50	50	49	45.5	51	47.5	44.5	48.5	43	40	41	36	48	43.5	41	90.5	119	49.5	42	61.5	83	65.5	45	102	135	54	78	-1989.5	37.5	34.5	13	40	45
5	2	1.75	0.5	0	66	56	52	50	50	49	45.75	52.5	48.75	45.25	49.25	43.5	40	42	36	48	45.25	41	91	119	49.75	42.5	61.75	83.5	66.25	45	102	135	54	78	-1989.5	37.75	37.25	14	41	45
5	2	2	0.5	0	66	56	52	50	50	49	46	54	50	46	50	44	40	43	36	48	47	41	91.5	119	50	43	62	84	67	45	102	135	54	78	-1989.5	38	40	15	42	45
6	0.5	0.5	0.5	0	73.5	69	60.5	60	60	55	53	51.5	50.5	49.5	46.5	49	48	44	45	40.5	41	41.5	102.5	130.5	48	42.5	73	82	69.5	54	25.5	162	13.5	19.5	-1989.5	35	23.5	15.5	39	35
6	0.5	0.75	0.5	0	73.5	69	60.5	60	60	55	53.25	53	51.75	50.25	47.25	49.5	48	45	45	40.5	42.75	41.5	103	130.5	48.25	43	73.25	82.5	70.25	54	25.5	162	13.5	19.5	-1989.5	35.25	26.25	16.5	40	35
6	0.5	1	0.5	0	73.5	69	60.5	60	60	55	53.5	54.5	53	51	48	50	48	46	45	40.5	44.5	41.5	103.5	130.5	48.5	43.5	73.5	83	71	54	25.5	162	13.5	19.5	-1989.5	35.5	29	17.5	41	35
6	0.5	1.25	0.5	0	73.5	69	60.5	60	60	55	53.75	56	54.25	51.75	48.75	50.5	48	47	45	40.5	46.25	41.5	104	130.5	48.75	44	73.75	83.5	71.75	54	25.5	162	13.5	19.5	-1989.5	35.75	31.75	18.5	42	35
6	0.5	1.5	0.5	0	73.5	69	60.5	60	60	55	54	57.5	55.5	52.5	49.5	51	48	48	45	40.5	48	41.5	104.5	130.5	49	44.5	74	84	72.5	54	25.5	162	13.5	19.5	-1989.5	36	34.5	19.5	43	35
6	0.5	1.75	0.5	0	73.5	69	60.5	60	60	55	54.25	59	56.75	53.25	50.25	51.5	48	49	45	40.5	49.75	41.5	105	130.5	49.25	45	74.25	84.5	73.25	54	25.5	162	13.5	19.5	-1989.5	36.25	37.25	20.5	44	35
6	0.5	2	0.5	0	73.5	69	60.5	60	60	55	54.5	60.5	58	54	51	52	48	50	45	40.5	51.5	41.5	105.5	130.5	49.5	45.5	74.5	85	74	54	25.5	162	13.5	19.5	-1989.5	36.5	40	21.5	45	35
6	0.75	0.5	0.5	0	74.25	69	60.75	60	60	55.5	53.25	51.75	50.5	49.5	47.5	49	48	44	45	42.75	41.25	42.75	103	132.25	49.25	43.75	73.25	84.5	70.5	54	38.25	162	20.25	29.25	-1989.5	36.25	24	15.75	39.5	37.5
6	0.75	0.75	0.5	0	74.25	69	60.75	60	60	55.5	53.5	53.25	51.75	50.25	48.25	49.5	48	45	45	42.75	43	42.75	103.5	132.25	49.5	44.25	73.5	85	71.25	54	38.25	162	20.25	29.25	-1989.5	36.5	26.75	16.75	40.5	37.5
6	0.75	1	0.5	0	74.25	69	60.75	60	60	55.5	53.75	54.75	53	51	49	50	48	46	45	42.75	44.75	42.75	104	132.25	49.75	44.75	73.75	85.5	72	54	38.25	162	20.25	29.25	-1989.5	36.75	29.5	17.75	41.5	37.5
6	0.75	1.25	0.5	0	74.25	69	60.75	60	60	55.5	54	56.25	54.25	51.75	49.75	50.5	48	47	45	42.75	46.5	42.75	104.5	132.25	50	45.25	74	86	72.75	54	38.25	162	20.25	29.25	-1989.5	37	32.25	18.75	42.5	37.5
6	0.75	1.5	0.5	0	74.25	69	60.75	60	60	55.5	54.25	57.75	55.5	52.5	50.5	51	48	48	45	42.75	48.25	42.75	105	132.25	50.25	45.75	74.25	86.5	73.5	54	38.25	162	20.25	29.25	-1989.5	37.25	35	19.75	43.5	37.5
6	0.75	1.75	0.5	0	74.25	69	60.75	60	60	55.5	54.5	59.25	56.75	53.25	51.25	51.5	48	49	45	42.75	50	42.75	105.5	132.25	50.5	46.25	74.5	87	74.25	54	38.25	162	20.25	29.25	-1989.5	37.5	37.75	20.75	44.5	37.5
6	0.75	2	0.5	0	74.25	69	60.75	60	60	55.5	54.75	60.75	58	54	52	52	48	50	45	42.75	51.75	42.75	106	132.25	50.75	46.75	74.75	87.5	75	54	38.25	162	20.25	29.25	-1989.5	37.75	40.5	21.75	45.5	37.5
6	1	0.5	0.5	0	75	69	61	60	60	56	53.5	52	50.5	49.5	48.5	49	48	44	45	45	41.5	44	103.5	134	50.5	45	73.5	87	71.5	54	51	162	27	39	-1989.5	37.5	24.5	16	40	40
6	1	0.75	0.5	0	75	69	61	60	60	56	53.75	53.5	51.75	50.25	49.25	49.5	48	45	45	45	43.25	44	104	134	50.75	45.5	73.75	87.5	72.25	54	51	162	27	39	-1989.5	37.75	27.25	17	41	40
6	1	1	0.5	0	75	69	61	60	60	56	54	55	53	51	50	50	48	46	45	45	45	44	104.5	134	51	46	74	88	73	54	51	162	27	39	-1989.5	38	30	18	42	40
6	1	1.25	0.5	0	75	69	61	60	60	56	54.25	56.5	54.25	51.75	50.75	50.5	48	47	45	45	46.75	44	105	134	51.25	46.5	74.25	88.5	73.75	54	51	162	27	39	-1989.5	38.25	32.75	19	43	40
6	1	1.5	0.5	0	75	69	61	60	60	56	54.5	58	55.5	52.5	51.5	51	48	48	45	45	48.5	44	105.5	134	51.5	47	74.5	89	74.5	54	51	162	27	39	-1989.5	38.5	35.5	20	44	40
6	1	1.75	0.5	0	75	69	61	60	60	56	54.75	59.5	56.75	53.25	52.25	51.5	48	49	45	45	50.25	44	106	134	51.75	47.5	74.75	89.5	75.25	54	51	162	27	39	-1989.5	38.75	38.25	21	45	40
6	1	2	0.5	0	75	69	61	60	60	56	55	61	58	54	53	52	48	50	45	45	52	44	106.5	134	52	48	75	90	76	54	51	162	27	39	-1989.5	39	41	22	46	40
6	1.25	0.5	0.5	0	75.75	69	61.25	60	60	56.5	53.75	52.25	50.5	49.5	49.5	49	48	44	45	47.25	41.75	45.25	104	135.75	51.75	46.25	73.75	89.5	72.5	54	63.75	162	33.75	48.75	-1989.5	38.75	25	16.25	40.5	42.5
6	1.25	0.75	0.5	0	75.75	69	61.25	60	60	56.5	54	53.75	51.75	50.25	50.25	49.5	48	45	45	47.25	43.5	45.25	104.5	135.75	52	46.75	74	90	73.25	54	63.75	162	33.75	48.75	-1989.5	39	27.75	17.25	41.5	42.5
6	1.25	1	0.5	0	75.75	69	61.25	60	60	56.5	54.25	55.25	53	51	51	50	48	46	45	47.25	45.25	45.25	105	135.75	52.25	47.25	74.25	90.5	74	54	63.75	162	33.75	48.75	-1989.5	39.25	30.5	18.25	42.5	42.5
6	1.25	1.25	0.5	0	75.75	69	61.25	60	60	56.5	54.5	56.75	54.25	51.75	51.75	50.5	48	47	45	47.25	47	45.25	105.5	135.75	52.5	47.75	74.5	91	74.75	54	63.75	162	33.75	48.75	-1989.5	39.5	33.25	19.25	43.5	42.5
6	1.25	1.5	0.5	0	75.75	69	61.25	60	60	56.5	54.75	58.25	55.5	52.5	52.5	51	48	48	45	47.25	48.75	45.25	106	135.75	52.75	48.25	74.75	91.5	75.5	54	63.75	162	33.75	48.75	-1989.5	39.75	36	20.25	44.5	42.5
6	1.25	1.75	0.5	0	75.75	69	61.25	60	60	56.5	55	59.75	56.75	53.25	53.25	51.5	48	49	45	47.25	50.5	45.25	106.5	135.75	53	48.75	75	92	76.25	54	63.75	162	33.75	48.75	-1989.5	40	38.75	21.25	45.5	42.5
6	1.25	2	0.5	0	75.75	69	61.25	60	60	56.5	55.25	61.25	58	54	54	52	48	50	45	47.25	52.25	45.25	107	135.75	53.25	49.25	75.25	92.5	77	54	63.75	162	33.75	48.75	-1989.5	40.25	41.5	22.25	46.5	42.5
6	1.5	0.5	0.5	0	76.5	69	61.5	60	60	57	54	52.5	50.5	49.5	50.5	49	48	44	45	49.5	42	46.5	104.5	137.5	53	47.5	74	92	73.5	54	76.5	162	40.5	58.5	-1989.5	40	25.5	16.5	41	45
6	1.5	0.75	0.5	0	76.5	69	61.5	60	60	57	54.25	54	51.75	50.25	51.25	49.5	48	45	45	49.5	43.75	46.5	105	137.5	53.25	48	74.25	92.5	74.25	54	76.5	162	40.5	58.5	-1989.5	40.25	28.25	17.5	42	45
6	1.5	1	0.5	0	76.5	69	61.5	60	60	57	54.5	55.5	53	51	52	50	48	46	45	49.5	45.5	46.5	105.5	137.5	53.5	48.5	74.5	93	75	54	76.5	162	40.5	58.5	-1989.5	40.5	31	18.5	43	45
6	1.5	1.25	0.5	0	76.5	69	61.5	60	60	57	54.75	57	54.25	51.75	52.75	50.5	48	47	45	49.5	47.25	46.5	106	137.5	53.75	49	74.75	93.5	75.75	54	76.5	162	40.5	58.5	-1989.5	40.75	33.75	19.5	44	45
6	1.5	1.5	0.5	0	76.5	69	61.5	60	60	57	55	58.5	55.5	52.5	53.5	51	48	48	45	49.5	49	46.5	106.5	137.5	54	49.5	75	94	76.5	54	76.5	162	40.5	58.5	-1989.5	41	36.5	20.5	45	45
6	1.5	1.75	0.5	0	76.5	69	61.5	60	60	57	55.25	60	56.75	53.25	54.25	51.5	48	49	45	49.5	50.75	46.5	107	137.5	54.25	50	75.25	94.5	77.25	54	76.5	162	40.5	58.5	-1989.5	41.25	39.25	21.5	46	45
6	1.5	2	0.5	0	76.5	69	61.5	60	60	57	55.5	61.5	58	54	55	52	48	50	45	49.5	52.5	46.5	107.5	137.5	54.5	50.5	75.5	95	78	54	76.5	162	40.5	58.5	-1989.5	41.5	42	22.5	47	45
6	1.75	0.5	0.5	0	77.25	69	61.75	60	60	57.5	54.25	52.75	50.5	49.5	51.5	49	48	44	45	51.75	42.25	47.75	105	139.25	54.25	48.75	74.25	94.5	74.5	54	89.25	162	47.25	68.25	-1989.5	41.25	26	16.75	41.5	47.5
6	1.75	0.75	0.5	0	77.25	69	61.75	60	60	57.5	54.5	54.25	51.75	50.25	52.25	49.5	48	45	45	51.75	44	47.75	105.5	139.25	54.5	49.25	74.5	95	75.25	54	89.25	162	47.25	68.25	-1989.5	41.5	28.75	17.75	42.5	47.5
6	1.75	1	0.5	0	77.25	69	61.75	60	60	57.5	54.75	55.75	53	51	53	50	48	46	45	51.75	45.75	47.75	106	139.25	54.75	49.75	74.75	95.5	76	54	89.25	162	47.25	68.25	-1989.5	41.75	31.5	18.75	43.5	47.5
6	1.75	1.25	0.5	0	77.25	69	61.75	60	60	57.5	55	57.25	54.25	51.75	53.75	50.5	48	47	45	51.75	47.5	47.75	106.5	139.25	55	50.25	75	96	76.75	54	89.25	162	47.25	68.25	-1989.5	42	34.25	19.75	44.5	47.5
6	1.75	1.5	0.5	0	77.25	69	61.75	60	60	57.5	55.25	58.75	55.5	52.5	54.5	51	48	48	45	51.75	49.25	47.75	107	139.25	55.25	50.75	75.25	96.5	77.5	54	89.25	162	47.25	68.25	-1989.5	42.25	37	20.75	45.5	47.5
6	1.75	1.75	0.5	0	77.25	69	61.75	60	60	57.5	55.5	60.25	56.75	53.25	55.25	51.5	48	49	45	51.75	51	47.75	107.5	139.25	55.5	51.25	75.5	97	78.25	54	89.25	162	47.25	68.25	-1989.5	42.5	39.75	21.75	46.5	47.5
6	1.75	2	0.5	0	77.25	69	61.75	60	60	57.5	55.75	61.75	58	54	56	52	48	50	45	51.75	52.75	47.75	108	139.25	55.75	51.75	75.75	97.5	79	54	89.25	162	47.25	68.25	-1989.5	42.75	42.5	22.75	47.5	47.5
6	2	0.5	0.5	0	78	69	62	60	60	58	54.5	53	50.5	49.5	52.5	49	48	44	45	54	42.5	49	105.5	141	55.5	50	74.5	97	75.5	54	102	162	54	78	-1989.5	42.5	26.5	17	42	50
6	2	0.75	0.5	0	78	69	62	60	60	58	54.75	54.5	51.75	50.25	53.25	49.5	48	45	45	54	44.25	49	106	141	55.75	50.5	74.75	97.5	76.25	54	102	162	54	78	-1989.5	42.75	29.25	18	43	50
6	2	1	0.5	0	78	69	62	60	60	58	55	56	53	51	54	50	48	46	45	54	46	49	106.5	141	56	51	75	98	77	54	102	162	54	78	-1989.5	43	32	19	44	50
6	2	1.25	0.5	0	78	69	62	60	60	58	55.25	57.5	54.25	51.75	54.75	50.5	48	47	45	54	47.75	49	107	141	56.25	51.5	75.25	98.5	77.75	54	102	162	54	78	-1989.5	43.25	34.75	20	45	50
6	2	1.5	0.5	0	78	69	62	60	60	58	55.5	59	55.5	52.5	55.5	51	48	48	45	54	49.5	49	107.5	141	56.5	52	75.5	99	78.5	54	102	162	54	78	-1989.5	43.5	37.5	21	46	50
6	2	1.75	0.5	0	78	69	62	60	60	58	55.75	60.5	56.75	53.25	56.25	51.5	48	49	45	54	51.25	49	108	141	56.75	52.5	75.75	99.5	79.25	54	102	162	54	78	-1989.5	43.75	40.25	22	47	50
6	2	2	0.5	0	78	69	62	60	60	58	56	62	58	54	57	52	48	50	45	54	53	49	108.5	141	57	53	76	100	80	54	102	162	54	78	-1989.5	44	43	23	48	50
7	0.5	0.5	0.5	0	85.5	82	70.5	70	70	64	63	59.5	58.5	57.5	53.5	57	56	51	54	46.5	47	49.5	119.5	152.5	55	52.5	87	98	82.5	63	25.5	189	13.5	19.5	-1989.5	41	26.5	23.5	45	40
7	0.5	0.75	0.5	0	85.5	82	70.5	70	70	64	63.25	61	59.75	58.25	54.25	57.5	56	52	54	46.5	48.75	49.5	120	152.5	55.25	53	87.25	98.5	83.25	63	25.5	189	13.5	19.5	-1989.5	41.25	29.25	24.5	46	40
7	0.5	1	0.5	0	85.5	82	70.5	70	70	64	63.5	62.5	61	59	55	58	56	53	54	46.5	50.5	49.5	120.5	152.5	55.5	53.5	87.5	99	84	63	25.5	189	13.5	19.5	-1989.5	41.5	32	25.5	47	40
7	0.5	1.25	0.5	0	85.5	82	70.5	70	70	64	63.75	64	62.25	59.75	55.75	58.5	56	54	54	46.5	52.25	49.5	121	152.5	55.75	54	87.75	99.5	84.75	63	25.5	189	13.5	19.5	-1989.5	41.75	34.75	26.5	48	40
7	0.5	1.5	0.5	0	85.5	82	70.5	70	70	64	64	65.5	63.5	60.5	56.5	59	56	55	54	46.5	54	49.5	121.5	152.5	56	54.5	88	100	85.5	63	25.5	189	13.5	19.5	-1989.5	42	37.5	27.5	49	40
7	0.5	1.75	0.5	0	85.5	82	70.5	70	70	64	64.25	67	64.75	61.25	57.25	59.5	56	56	54	46.5	55.75	49.5	122	152.5	56.25	55	88.25	100.5	86.25	63	25.5	189	13.5	19.5	-1989.5	42.25	40.25	28.5	50	40
7	0.5	2	0.5	0	85.5	82	70.5	70	70	64	64.5	68.5	66	62	58	60	56	57	54	46.5	57.5	49.5	122.5	152.5	56.5	55.5	88.5	101	87	63	25.5	189	13.5	19.5	-1989.5	42.5	43	29.5	51	40
7	0.75	0.5	0.5	0	86.25	82	70.75	70	70	64.5	63.25	59.75	58.5	57.5	54.5	57	56	51	54	48.75	47.25	50.75	120	154.25	56.25	53.75	87.25	100.5	83.5	63	38.25	189	20.25	29.25	-1989.5	42.25	27	23.75	45.5	42.5
7	0.75	0.75	0.5	0	86.25	82	70.75	70	70	64.5	63.5	61.25	59.75	58.25	55.25	57.5	56	52	54	48.75	49	50.75	120.5	154.25	56.5	54.25	87.5	101	84.25	63	38.25	189	20.25	29.25	-1989.5	42.5	29.75	24.75	46.5	42.5
7	0.75	1	0.5	0	86.25	82	70.75	70	70	64.5	63.75	62.75	61	59	56	58	56	53	54	48.75	50.75	50.75	121	154.25	56.75	54.75	87.75	101.5	85	63	38.25	189	20.25	29.25	-1989.5	42.75	32.5	25.75	47.5	42.5
7	0.75	1.25	0.5	0	86.25	82	70.75	70	70	64.5	64	64.25	62.25	59.75	56.75	58.5	56	54	54	48.75	52.5	50.75	121.5	154.25	57	55.25	88	102	85.75	63	38.25	189	20.25	29.25	-1989.5	43	35.25	26.75	48.5	42.5
7	0.75	1.5	0.5	0	86.25	82	70.75	70	70	64.5	64.25	65.75	63.5	60.5	57.5	59	56	55	54	48.75	54.25	50.75	122	154.25	57.25	55.75	88.25	102.5	86.5	63	38.25	189	20.25	29.25	-1989.5	43.25	38	27.75	49.5	42.5
7	0.75	1.75	0.5	0	86.25	82	70.75	70	70	64.5	64.5	67.25	64.75	61.25	58.25	59.5	56	56	54	48.75	56	50.75	122.5	154.25	57.5	56.25	88.5	103	87.25	63	38.25	189	20.25	29.25	-1989.5	43.5	40.75	28.75	50.5	42.5
7	0.75	2	0.5	0	86.25	82	70.75	70	70	64.5	64.75	68.75	66	62	59	60	56	57	54	48.75	57.75	50.75	123	154.25	57.75	56.75	88.75	103.5	88	63	38.25	189	20.25	29.25	-1989.5	43.75	43.5	29.75	51.5	42.5
7	1	0.5	0.5	0	87	82	71	70	70	65	63.5	60	58.5	57.5	55.5	57	56	51	54	51	47.5	52	120.5	156	57.5	55	87.5	103	84.5	63	51	189	27	39	-1989.5	43.5	27.5	24	46	45
7	1	0.75	0.5	0	87	82	71	70	70	65	63.75	61.5	59.75	58.25	56.25	57.5	56	52	54	51	49.25	52	121	156	57.75	55.5	87.75	103.5	85.25	63	51	189	27	39	-1989.5	43.75	30.25	25	47	45
7	1	1	0.5	1	87	82	71	70	70	65	64	63	61	59	57	58	56	53	54	51	51	52	121.5	156	58	56	88	104	86	63	51	189	27	39	-1989.5	44	33	26	48	45
7	1	1.25	0.5	1	87	82	71	70	70	65	64.25	64.5	62.25	59.75	57.75	58.5	56	54	54	51	52.75	52	122	156	58.25	56.5	88.25	104.5	86.75	63	51	189	27	39	-1989.5	44.25	35.75	27	49	45
7	1	1.5	0.5	0	87	82	71	70	70	65	64.5	66	63.5	60.5	58.5	59	56	55	54	51	54.5	52	122.5	156	58.5	57	88.5	105	87.5	63	51	189	27	39	-1989.5	44.5	38.5	28	50	45
7	1	1.75	0.5	0	87	82	71	70	70	65	64.75	67.5	64.75	61.25	59.25	59.5	56	56	54	51	56.25	52	123	156	58.75	57.5	88.75	105.5	88.25	63	51	189	27	39	-1989.5	44.75	41.25	29	51	45
7	1	2	0.5	0	87	82	71	70	70	65	65	69	66	62	60	60	56	57	54	51	58	52	123.5	156	59	58	89	106	89	63	51	189	27	39	-1989.5	45	44	30	52	45
7	1.25	0.5	0.5	0	87.75	82	71.25	70	70	65.5	63.75	60.25	58.5	57.5	56.5	57	56	51	54	53.25	47.75	53.25	121	157.75	58.75	56.25	87.75	105.5	85.5	63	63.75	189	33.75	48.75	-1989.5	44.75	28	24.25	46.5	47.5
7	1.25	0.75	0.5	0	87.75	82	71.25	70	70	65.5	64	61.75	59.75	58.25	57.25	57.5	56	52	54	53.25	49.5	53.25	121.5	157.75	59	56.75	88	106	86.25	63	63.75	189	33.75	48.75	-1989.5	45	30.75	25.25	47.5	47.5
7	1.25	1	0.5	1	87.75	82	71.25	70	70	65.5	64.25	63.25	61	59	58	58	56	53	54	53.25	51.25	53.25	122	157.75	59.25	57.25	88.25	106.5	87	63	63.75	189	33.75	48.75	-1989.5	45.25	33.5	26.25	48.5	47.5
7	1.25	1.25	0.5	1	87.75	82	71.25	70	70	65.5	64.5	64.75	62.25	59.75	58.75	58.5	56	54	54	53.25	53	53.25	122.5	157.75	59.5	57.75	88.5	107	87.75	63	63.75	189	33.75	48.75	-1989.5	45.5	36.25	27.25	49.5	47.5
7	1.25	1.5	0.5	0	87.75	82	71.25	70	70	65.5	64.75	66.25	63.5	60.5	59.5	59	56	55	54	53.25	54.75	53.25	123	157.75	59.75	58.25	88.75	107.5	88.5	63	63.75	189	33.75	48.75	-1989.5	45.75	39	28.25	50.5	47.5
7	1.25	1.75	0.5	0	87.75	82	71.25	70	70	65.5	65	67.75	64.75	61.25	60.25	59.5	56	56	54	53.25	56.5	53.25	123.5	157.75	60	58.75	89	108	89.25	63	63.75	189	33.75	48.75	-1989.5	46	41.75	29.25	51.5	47.5
7	1.25	2	0.5	0	87.75	82	71.25	70	70	65.5	65.25	69.25	66	62	61	60	56	57	54	53.25	58.25	53.25	124	157.75	60.25	59.25	89.25	108.5	90	63	63.75	189	33.75	48.75	-1989.5	46.25	44.5	30.25	52.5	47.5
7	1.5	0.5	0.5	0	88.5	82	71.5	70	70	66	64	60.5	58.5	57.5	57.5	57	56	51	54	55.5	48	54.5	121.5	159.5	60	57.5	88	108	86.5	63	76.5	189	40.5	58.5	-1989.5	46	28.5	24.5	47	50
7	1.5	0.75	0.5	0	88.5	82	71.5	70	70	66	64.25	62	59.75	58.25	58.25	57.5	56	52	54	55.5	49.75	54.5	122	159.5	60.25	58	88.25	108.5	87.25	63	76.5	189	40.5	58.5	-1989.5	46.25	31.25	25.5	48	50
7	1.5	1	0.5	0	88.5	82	71.5	70	70	66	64.5	63.5	61	59	59	58	56	53	54	55.5	51.5	54.5	122.5	159.5	60.5	58.5	88.5	109	88	63	76.5	189	40.5	58.5	-1989.5	46.5	34	26.5	49	50
7	1.5	1.25	0.5	0	88.5	82	71.5	70	70	66	64.75	65	62.25	59.75	59.75	58.5	56	54	54	55.5	53.25	54.5	123	159.5	60.75	59	88.75	109.5	88.75	63	76.5	189	40.5	58.5	-1989.5	46.75	36.75	27.5	50	50
7	1.5	1.5	0.5	0	88.5	82	71.5	70	70	66	65	66.5	63.5	60.5	60.5	59	56	55	54	55.5	55	54.5	123.5	159.5	61	59.5	89	110	89.5	63	76.5	189	40.5	58.5	-1989.5	47	39.5	28.5	51	50
7	1.5	1.75	0.5	0	88.5	82	71.5	70	70	66	65.25	68	64.75	61.25	61.25	59.5	56	56	54	55.5	56.75	54.5	124	159.5	61.25	60	89.25	110.5	90.25	63	76.5	189	40.5	58.5	-1989.5	47.25	42.25	29.5	52	50
7	1.5	2	0.5	0	88.5	82	71.5	70	70	66	65.5	69.5	66	62	62	60	56	57	54	55.5	58.5	54.5	124.5	159.5	61.5	60.5	89.5	111	91	63	76.5	189	40.5	58.5	-1989.5	47.5	45	30.5	53	50
7	1.75	0.5	0.5	0	89.25	82	71.75	70	70	66.5	64.25	60.75	58.5	57.5	58.5	57	56	51	54	57.75	48.25	55.75	122	161.25	61.25	58.75	88.25	110.5	87.5	63	89.25	189	47.25	68.25	-1989.5	47.25	29	24.75	47.5	52.5
7	1.75	0.75	0.5	0	89.25	82	71.75	70	70	66.5	64.5	62.25	59.75	58.25	59.25	57.5	56	52	54	57.75	50	55.75	122.5	161.25	61.5	59.25	88.5	111	88.25	63	89.25	189	47.25	68.25	-1989.5	47.5	31.75	25.75	48.5	52.5
7	1.75	1	0.5	0	89.25	82	71.75	70	70	66.5	64.75	63.75	61	59	60	58	56	53	54	57.75	51.75	55.75	123	161.25	61.75	59.75	88.75	111.5	89	63	89.25	189	47.25	68.25	-1989.5	47.75	34.5	26.75	49.5	52.5
7	1.75	1.25	0.5	0	89.25	82	71.75	70	70	66.5	65	65.25	62.25	59.75	60.75	58.5	56	54	54	57.75	53.5	55.75	123.5	161.25	62	60.25	89	112	89.75	63	89.25	189	47.25	68.25	-1989.5	48	37.25	27.75	50.5	52.5
7	1.75	1.5	0.5	0	89.25	82	71.75	70	70	66.5	65.25	66.75	63.5	60.5	61.5	59	56	55	54	57.75	55.25	55.75	124	161.25	62.25	60.75	89.25	112.5	90.5	63	89.25	189	47.25	68.25	-1989.5	48.25	40	28.75	51.5	52.5
7	1.75	1.75	0.5	0	89.25	82	71.75	70	70	66.5	65.5	68.25	64.75	61.25	62.25	59.5	56	56	54	57.75	57	55.75	124.5	161.25	62.5	61.25	89.5	113	91.25	63	89.25	189	47.25	68.25	-1989.5	48.5	42.75	29.75	52.5	52.5
7	1.75	2	0.5	0	89.25	82	71.75	70	70	66.5	65.75	69.75	66	62	63	60	56	57	54	57.75	58.75	55.75	125	161.25	62.75	61.75	89.75	113.5	92	63	89.25	189	47.25	68.25	-1989.5	48.75	45.5	30.75	53.5	52.5
7	2	0.5	0.5	0	90	82	72	70	70	67	64.5	61	58.5	57.5	59.5	57	56	51	54	60	48.5	57	122.5	163	62.5	60	88.5	113	88.5	63	102	189	54	78	-1989.5	48.5	29.5	25	48	55
7	2	0.75	0.5	0	90	82	72	70	70	67	64.75	62.5	59.75	58.25	60.25	57.5	56	52	54	60	50.25	57	123	163	62.75	60.5	88.75	113.5	89.25	63	102	189	54	78	-1989.5	48.75	32.25	26	49	55
7	2	1	0.5	0	90	82	72	70	70	67	65	64	61	59	61	58	56	53	54	60	52	57	123.5	163	63	61	89	114	90	63	102	189	54	78	-1989.5	49	35	27	50	55
7	2	1.25	0.5	0	90	82	72	70	70	67	65.25	65.5	62.25	59.75	61.75	58.5	56	54	54	60	53.75	57	124	163	63.25	61.5	89.25	114.5	90.75	63	102	189	54	78	-1989.5	49.25	37.75	28	51	55
7	2	1.5	0.5	0	90	82	72	70	70	67	65.5	67	63.5	60.5	62.5	59	56	55	54	60	55.5	57	124.5	163	63.5	62	89.5	115	91.5	63	102	189	54	78	-1989.5	49.5	40.5	29	52	55
7	2	1.75	0.5	0	90	82	72	70	70	67	65.75	68.5	64.75	61.25	63.25	59.5	56	56	54	60	57.25	57	125	163	63.75	62.5	89.75	115.5	92.25	63	102	189	54	78	-1989.5	49.75	43.25	30	53	55
7	2	2	0.5	0	90	82	72	70	70	67	66	70	66	62	64	60	56	57	54	60	59	57	125.5	163	64	63	90	116	93	63	102	189	54	78	-1989.5	50	46	31	54	55
8	0.5	0.5	0.5	0	97.5	95	80.5	80	80	73	73	67.5	66.5	65.5	60.5	65	64	58	63	52.5	53	57.5	136.5	174.5	62	62.5	101	114	95.5	72	25.5	216	13.5	19.5	-1989.5	47	29.5	31.5	51	45
8	0.5	0.75	0.5	0	97.5	95	80.5	80	80	73	73.25	69	67.75	66.25	61.25	65.5	64	59	63	52.5	54.75	57.5	137	174.5	62.25	63	101.25	114.5	96.25	72	25.5	216	13.5	19.5	-1989.5	47.25	32.25	32.5	52	45
8	0.5	1	0.5	0	97.5	95	80.5	80	80	73	73.5	70.5	69	67	62	66	64	60	63	52.5	56.5	57.5	137.5	174.5	62.5	63.5	101.5	115	97	72	25.5	216	13.5	19.5	-1989.5	47.5	35	33.5	53	45
8	0.5	1.25	0.5	0	97.5	95	80.5	80	80	73	73.75	72	70.25	67.75	62.75	66.5	64	61	63	52.5	58.25	57.5	138	174.5	62.75	64	101.75	115.5	97.75	72	25.5	216	13.5	19.5	-1989.5	47.75	37.75	34.5	54	45
8	0.5	1.5	0.5	0	97.5	95	80.5	80	80	73	74	73.5	71.5	68.5	63.5	67	64	62	63	52.5	60	57.5	138.5	174.5	63	64.5	102	116	98.5	72	25.5	216	13.5	19.5	-1989.5	48	40.5	35.5	55	45
8	0.5	1.75	0.5	0	97.5	95	80.5	80	80	73	74.25	75	72.75	69.25	64.25	67.5	64	63	63	52.5	61.75	57.5	139	174.5	63.25	65	102.25	116.5	99.25	72	25.5	216	13.5	19.5	-1989.5	48.25	43.25	36.5	56	45
8	0.5	2	0.5	0	97.5	95	80.5	80	80	73	74.5	76.5	74	70	65	68	64	64	63	52.5	63.5	57.5	139.5	174.5	63.5	65.5	102.5	117	100	72	25.5	216	13.5	19.5	-1989.5	48.5	46	37.5	57	45
8	0.75	0.5	0.5	0	98.25	95	80.75	80	80	73.5	73.25	67.75	66.5	65.5	61.5	65	64	58	63	54.75	53.25	58.75	137	176.25	63.25	63.75	101.25	116.5	96.5	72	38.25	216	20.25	29.25	-1989.5	48.25	30	31.75	51.5	47.5
8	0.75	0.75	0.5	0	98.25	95	80.75	80	80	73.5	73.5	69.25	67.75	66.25	62.25	65.5	64	59	63	54.75	55	58.75	137.5	176.25	63.5	64.25	101.5	117	97.25	72	38.25	216	20.25	29.25	-1989.5	48.5	32.75	32.75	52.5	47.5
8	0.75	1	0.5	0	98.25	95	80.75	80	80	73.5	73.75	70.75	69	67	63	66	64	60	63	54.75	56.75	58.75	138	176.25	63.75	64.75	101.75	117.5	98	72	38.25	216	20.25	29.25	-1989.5	48.75	35.5	33.75	53.5	47.5
8	0.75	1.25	0.5	0	98.25	95	80.75	80	80	73.5	74	72.25	70.25	67.75	63.75	66.5	64	61	63	54.75	58.5	58.75	138.5	176.25	64	65.25	102	118	98.75	72	38.25	216	20.25	29.25	-1989.5	49	38.25	34.75	54.5	47.5
8	0.75	1.5	0.5	0	98.25	95	80.75	80	80	73.5	74.25	73.75	71.5	68.5	64.5	67	64	62	63	54.75	60.25	58.75	139	176.25	64.25	65.75	102.25	118.5	99.5	72	38.25	216	20.25	29.25	-1989.5	49.25	41	35.75	55.5	47.5
8	0.75	1.75	0.5	0	98.25	95	80.75	80	80	73.5	74.5	75.25	72.75	69.25	65.25	67.5	64	63	63	54.75	62	58.75	139.5	176.25	64.5	66.25	102.5	119	100.25	72	38.25	216	20.25	29.25	-1989.5	49.5	43.75	36.75	56.5	47.5
8	0.75	2	0.5	0	98.25	95	80.75	80	80	73.5	74.75	76.75	74	70	66	68	64	64	63	54.75	63.75	58.75	140	176.25	64.75	66.75	102.75	119.5	101	72	38.25	216	20.25	29.25	-1989.5	49.75	46.5	37.75	57.5	47.5
8	1	0.5	0.5	0	99	95	81	80	80	74	73.5	68	66.5	65.5	62.5	65	64	58	63	57	53.5	60	137.5	178	64.5	65	101.5	119	97.5	72	51	216	27	39	-1989.5	49.5	30.5	32	52	50
8	1	0.75	0.5	0	99	95	81	80	80	74	73.75	69.5	67.75	66.25	63.25	65.5	64	59	63	57	55.25	60	138	178	64.75	65.5	101.75	119.5	98.25	72	51	216	27	39	-1989.5	49.75	33.25	33	53	50
8	1	1	0.5	0	99	95	81	80	80	74	74	71	69	67	64	66	64	60	63	57	57	60	138.5	178	65	66	102	120	99	72	51	216	27	39	-1989.5	50	36	34	54	50
8	1	1.25	0.5	0	99	95	81	80	80	74	74.25	72.5	70.25	67.75	64.75	66.5	64	61	63	57	58.75	60	139	178	65.25	66.5	102.25	120.5	99.75	72	51	216	27	39	-1989.5	50.25	38.75	35	55	50
8	1	1.5	0.5	0	99	95	81	80	80	74	74.5	74	71.5	68.5	65.5	67	64	62	63	57	60.5	60	139.5	178	65.5	67	102.5	121	100.5	72	51	216	27	39	-1989.5	50.5	41.5	36	56	50
8	1	1.75	0.5	0	99	95	81	80	80	74	74.75	75.5	72.75	69.25	66.25	67.5	64	63	63	57	62.25	60	140	178	65.75	67.5	102.75	121.5	101.25	72	51	216	27	39	-1989.5	50.75	44.25	37	57	50
8	1	2	0.5	0	99	95	81	80	80	74	75	77	74	70	67	68	64	64	63	57	64	60	140.5	178	66	68	103	122	102	72	51	216	27	39	-1989.5	51	47	38	58	50
8	1.25	0.5	0.5	0	99.75	95	81.25	80	80	74.5	73.75	68.25	66.5	65.5	63.5	65	64	58	63	59.25	53.75	61.25	138	179.75	65.75	66.25	101.75	121.5	98.5	72	63.75	216	33.75	48.75	-1989.5	50.75	31	32.25	52.5	52.5
8	1.25	0.75	0.5	0	99.75	95	81.25	80	80	74.5	74	69.75	67.75	66.25	64.25	65.5	64	59	63	59.25	55.5	61.25	138.5	179.75	66	66.75	102	122	99.25	72	63.75	216	33.75	48.75	-1989.5	51	33.75	33.25	53.5	52.5
8	1.25	1	0.5	0	99.75	95	81.25	80	80	74.5	74.25	71.25	69	67	65	66	64	60	63	59.25	57.25	61.25	139	179.75	66.25	67.25	102.25	122.5	100	72	63.75	216	33.75	48.75	-1989.5	51.25	36.5	34.25	54.5	52.5
8	1.25	1.25	0.5	0	99.75	95	81.25	80	80	74.5	74.5	72.75	70.25	67.75	65.75	66.5	64	61	63	59.25	59	61.25	139.5	179.75	66.5	67.75	102.5	123	100.75	72	63.75	216	33.75	48.75	-1989.5	51.5	39.25	35.25	55.5	52.5
8	1.25	1.5	0.5	0	99.75	95	81.25	80	80	74.5	74.75	74.25	71.5	68.5	66.5	67	64	62	63	59.25	60.75	61.25	140	179.75	66.75	68.25	102.75	123.5	101.5	72	63.75	216	33.75	48.75	-1989.5	51.75	42	36.25	56.5	52.5
8	1.25	1.75	0.5	0	99.75	95	81.25	80	80	74.5	75	75.75	72.75	69.25	67.25	67.5	64	63	63	59.25	62.5	61.25	140.5	179.75	67	68.75	103	124	102.25	72	63.75	216	33.75	48.75	-1989.5	52	44.75	37.25	57.5	52.5
8	1.25	2	0.5	0	99.75	95	81.25	80	80	74.5	75.25	77.25	74	70	68	68	64	64	63	59.25	64.25	61.25	141	179.75	67.25	69.25	103.25	124.5	103	72	63.75	216	33.75	48.75	-1989.5	52.25	47.5	38.25	58.5	52.5
8	1.5	0.5	0.5	0	100.5	95	81.5	80	80	75	74	68.5	66.5	65.5	64.5	65	64	58	63	61.5	54	62.5	138.5	181.5	67	67.5	102	124	99.5	72	76.5	216	40.5	58.5	-1989.5	52	31.5	32.5	53	55
8	1.5	0.75	0.5	0	100.5	95	81.5	80	80	75	74.25	70	67.75	66.25	65.25	65.5	64	59	63	61.5	55.75	62.5	139	181.5	67.25	68	102.25	124.5	100.25	72	76.5	216	40.5	58.5	-1989.5	52.25	34.25	33.5	54	55
8	1.5	1	0.5	0	100.5	95	81.5	80	80	75	74.5	71.5	69	67	66	66	64	60	63	61.5	57.5	62.5	139.5	181.5	67.5	68.5	102.5	125	101	72	76.5	216	40.5	58.5	-1989.5	52.5	37	34.5	55	55
8	1.5	1.25	0.5	0	100.5	95	81.5	80	80	75	74.75	73	70.25	67.75	66.75	66.5	64	61	63	61.5	59.25	62.5	140	181.5	67.75	69	102.75	125.5	101.75	72	76.5	216	40.5	58.5	-1989.5	52.75	39.75	35.5	56	55
8	1.5	1.5	0.5	0	100.5	95	81.5	80	80	75	75	74.5	71.5	68.5	67.5	67	64	62	63	61.5	61	62.5	140.5	181.5	68	69.5	103	126	102.5	72	76.5	216	40.5	58.5	-1989.5	53	42.5	36.5	57	55
8	1.5	1.75	0.5	0	100.5	95	81.5	80	80	75	75.25	76	72.75	69.25	68.25	67.5	64	63	63	61.5	62.75	62.5	141	181.5	68.25	70	103.25	126.5	103.25	72	76.5	216	40.5	58.5	-1989.5	53.25	45.25	37.5	58	55
8	1.5	2	0.5	0	100.5	95	81.5	80	80	75	75.5	77.5	74	70	69	68	64	64	63	61.5	64.5	62.5	141.5	181.5	68.5	70.5	103.5	127	104	72	76.5	216	40.5	58.5	-1989.5	53.5	48	38.5	59	55
8	1.75	0.5	0.5	0	101.25	95	81.75	80	80	75.5	74.25	68.75	66.5	65.5	65.5	65	64	58	63	63.75	54.25	63.75	139	183.25	68.25	68.75	102.25	126.5	100.5	72	89.25	216	47.25	68.25	-1989.5	53.25	32	32.75	53.5	57.5
8	1.75	0.75	0.5	0	101.25	95	81.75	80	80	75.5	74.5	70.25	67.75	66.25	66.25	65.5	64	59	63	63.75	56	63.75	139.5	183.25	68.5	69.25	102.5	127	101.25	72	89.25	216	47.25	68.25	-1989.5	53.5	34.75	33.75	54.5	57.5
8	1.75	1	0.5	0	101.25	95	81.75	80	80	75.5	74.75	71.75	69	67	67	66	64	60	63	63.75	57.75	63.75	140	183.25	68.75	69.75	102.75	127.5	102	72	89.25	216	47.25	68.25	-1989.5	53.75	37.5	34.75	55.5	57.5
8	1.75	1.25	0.5	0	101.25	95	81.75	80	80	75.5	75	73.25	70.25	67.75	67.75	66.5	64	61	63	63.75	59.5	63.75	140.5	183.25	69	70.25	103	128	102.75	72	89.25	216	47.25	68.25	-1989.5	54	40.25	35.75	56.5	57.5
8	1.75	1.5	0.5	0	101.25	95	81.75	80	80	75.5	75.25	74.75	71.5	68.5	68.5	67	64	62	63	63.75	61.25	63.75	141	183.25	69.25	70.75	103.25	128.5	103.5	72	89.25	216	47.25	68.25	-1989.5	54.25	43	36.75	57.5	57.5
8	1.75	1.75	0.5	0	101.25	95	81.75	80	80	75.5	75.5	76.25	72.75	69.25	69.25	67.5	64	63	63	63.75	63	63.75	141.5	183.25	69.5	71.25	103.5	129	104.25	72	89.25	216	47.25	68.25	-1989.5	54.5	45.75	37.75	58.5	57.5
8	1.75	2	0.5	0	101.25	95	81.75	80	80	75.5	75.75	77.75	74	70	70	68	64	64	63	63.75	64.75	63.75	142	183.25	69.75	71.75	103.75	129.5	105	72	89.25	216	47.25	68.25	-1989.5	54.75	48.5	38.75	59.5	57.5
8	2	0.5	0.5	0	102	95	82	80	80	76	74.5	69	66.5	65.5	66.5	65	64	58	63	66	54.5	65	139.5	185	69.5	70	102.5	129	101.5	72	102	216	54	78	-1989.5	54.5	32.5	33	54	60
8	2	0.75	0.5	0	102	95	82	80	80	76	74.75	70.5	67.75	66.25	67.25	65.5	64	59	63	66	56.25	65	140	185	69.75	70.5	102.75	129.5	102.25	72	102	216	54	78	-1989.5	54.75	35.25	34	55	60
8	2	1	0.5	0	102	95	82	80	80	76	75	72	69	67	68	66	64	60	63	66	58	65	140.5	185	70	71	103	130	103	72	102	216	54	78	-1989.5	55	38	35	56	60
8	2	1.25	0.5	0	102	95	82	80	80	76	75.25	73.5	70.25	67.75	68.75	66.5	64	61	63	66	59.75	65	141	185	70.25	71.5	103.25	130.5	103.75	72	102	216	54	78	-1989.5	55.25	40.75	36	57	60
8	2	1.5	0.5	0	102	95	82	80	80	76	75.5	75	71.5	68.5	69.5	67	64	62	63	66	61.5	65	141.5	185	70.5	72	103.5	131	104.5	72	102	216	54	78	-1989.5	55.5	43.5	37	58	60
8	2	1.75	0.5	0	102	95	82	80	80	76	75.75	76.5	72.75	69.25	70.25	67.5	64	63	63	66	63.25	65	142	185	70.75	72.5	103.75	131.5	105.25	72	102	216	54	78	-1989.5	55.75	46.25	38	59	60
8	2	2	0.5	0	102	95	82	80	80	76	76	78	74	70	71	68	64	64	63	66	65	65	142.5	185	71	73	104	132	106	72	102	216	54	78	-1989.5	56	49	39	60	60
9	0.5	0.5	0.5	0	109.5	108	90.5	90	90	82	83	75.5	74.5	73.5	67.5	73	72	65	72	58.5	59	65.5	153.5	196.5	69	72.5	115	130	108.5	81	25.5	243	13.5	19.5	-1989.5	53	32.5	39.5	57	50
9	0.5	0.75	0.5	0	109.5	108	90.5	90	90	82	83.25	77	75.75	74.25	68.25	73.5	72	66	72	58.5	60.75	65.5	154	196.5	69.25	73	115.25	130.5	109.25	81	25.5	243	13.5	19.5	-1989.5	53.25	35.25	40.5	58	50
9	0.5	1	0.5	0	109.5	108	90.5	90	90	82	83.5	78.5	77	75	69	74	72	67	72	58.5	62.5	65.5	154.5	196.5	69.5	73.5	115.5	131	110	81	25.5	243	13.5	19.5	-1989.5	53.5	38	41.5	59	50
9	0.5	1.25	0.5	0	109.5	108	90.5	90	90	82	83.75	80	78.25	75.75	69.75	74.5	72	68	72	58.5	64.25	65.5	155	196.5	69.75	74	115.75	131.5	110.75	81	25.5	243	13.5	19.5	-1989.5	53.75	40.75	42.5	60	50
9	0.5	1.5	0.5	0	109.5	108	90.5	90	90	82	84	81.5	79.5	76.5	70.5	75	72	69	72	58.5	66	65.5	155.5	196.5	70	74.5	116	132	111.5	81	25.5	243	13.5	19.5	-1989.5	54	43.5	43.5	61	50
9	0.5	1.75	0.5	0	109.5	108	90.5	90	90	82	84.25	83	80.75	77.25	71.25	75.5	72	70	72	58.5	67.75	65.5	156	196.5	70.25	75	116.25	132.5	112.25	81	25.5	243	13.5	19.5	-1989.5	54.25	46.25	44.5	62	50
9	0.5	2	0.5	0	109.5	108	90.5	90	90	82	84.5	84.5	82	78	72	76	72	71	72	58.5	69.5	65.5	156.5	196.5	70.5	75.5	116.5	133	113	81	25.5	243	13.5	19.5	-1989.5	54.5	49	45.5	63	50
9	0.75	0.5	0.5	0	110.25	108	90.75	90	90	82.5	83.25	75.75	74.5	73.5	68.5	73	72	65	72	60.75	59.25	66.75	154	198.25	70.25	73.75	115.25	132.5	109.5	81	38.25	243	20.25	29.25	-1989.5	54.25	33	39.75	57.5	52.5
9	0.75	0.75	0.5	0	110.25	108	90.75	90	90	82.5	83.5	77.25	75.75	74.25	69.25	73.5	72	66	72	60.75	61	66.75	154.5	198.25	70.5	74.25	115.5	133	110.25	81	38.25	243	20.25	29.25	-1989.5	54.5	35.75	40.75	58.5	52.5
9	0.75	1	0.5	0	110.25	108	90.75	90	90	82.5	83.75	78.75	77	75	70	74	72	67	72	60.75	62.75	66.75	155	198.25	70.75	74.75	115.75	133.5	111	81	38.25	243	20.25	29.25	-1989.5	54.75	38.5	41.75	59.5	52.5
9	0.75	1.25	0.5	0	110.25	108	90.75	90	90	82.5	84	80.25	78.25	75.75	70.75	74.5	72	68	72	60.75	64.5	66.75	155.5	198.25	71	75.25	116	134	111.75	81	38.25	243	20.25	29.25	-1989.5	55	41.25	42.75	60.5	52.5
9	0.75	1.5	0.5	0	110.25	108	90.75	90	90	82.5	84.25	81.75	79.5	76.5	71.5	75	72	69	72	60.75	66.25	66.75	156	198.25	71.25	75.75	116.25	134.5	112.5	81	38.25	243	20.25	29.25	-1989.5	55.25	44	43.75	61.5	52.5
9	0.75	1.75	0.5	0	110.25	108	90.75	90	90	82.5	84.5	83.25	80.75	77.25	72.25	75.5	72	70	72	60.75	68	66.75	156.5	198.25	71.5	76.25	116.5	135	113.25	81	38.25	243	20.25	29.25	-1989.5	55.5	46.75	44.75	62.5	52.5
9	0.75	2	0.5	0	110.25	108	90.75	90	90	82.5	84.75	84.75	82	78	73	76	72	71	72	60.75	69.75	66.75	157	198.25	71.75	76.75	116.75	135.5	114	81	38.25	243	20.25	29.25	-1989.5	55.75	49.5	45.75	63.5	52.5
9	1	0.5	0.5	0	111	108	91	90	90	83	83.5	76	74.5	73.5	69.5	73	72	65	72	63	59.5	68	154.5	200	71.5	75	115.5	135	110.5	81	51	243	27	39	-1989.5	55.5	33.5	40	58	55
9	1	0.75	0.5	0	111	108	91	90	90	83	83.75	77.5	75.75	74.25	70.25	73.5	72	66	72	63	61.25	68	155	200	71.75	75.5	115.75	135.5	111.25	81	51	243	27	39	-1989.5	55.75	36.25	41	59	55
9	1	1	0.5	0	111	108	91	90	90	83	84	79	77	75	71	74	72	67	72	63	63	68	155.5	200	72	76	116	136	112	81	51	243	27	39	-1989.5	56	39	42	60	55
9	1	1.25	0.5	0	111	108	91	90	90	83	84.25	80.5	78.25	75.75	71.75	74.5	72	68	72	63	64.75	68	156	200	72.25	76.5	116.25	136.5	112.75	81	51	243	27	39	-1989.5	56.25	41.75	43	61	55
9	1	1.5	0.5	0	111	108	91	90	90	83	84.5	82	79.5	76.5	72.5	75	72	69	72	63	66.5	68	156.5	200	72.5	77	116.5	137	113.5	81	51	243	27	39	-1989.5	56.5	44.5	44	62	55
9	1	1.75	0.5	0	111	108	91	90	90	83	84.75	83.5	80.75	77.25	73.25	75.5	72	70	72	63	68.25	68	157	200	72.75	77.5	116.75	137.5	114.25	81	51	243	27	39	-1989.5	56.75	47.25	45	63	55
9	1	2	0.5	0	111	108	91	90	90	83	85	85	82	78	74	76	72	71	72	63	70	68	157.5	200	73	78	117	138	115	81	51	243	27	39	-1989.5	57	50	46	64	55
9	1.25	0.5	0.5	0	111.75	108	91.25	90	90	83.5	83.75	76.25	74.5	73.5	70.5	73	72	65	72	65.25	59.75	69.25	155	201.75	72.75	76.25	115.75	137.5	111.5	81	63.75	243	33.75	48.75	-1989.5	56.75	34	40.25	58.5	57.5
9	1.25	0.75	0.5	0	111.75	108	91.25	90	90	83.5	84	77.75	75.75	74.25	71.25	73.5	72	66	72	65.25	61.5	69.25	155.5	201.75	73	76.75	116	138	112.25	81	63.75	243	33.75	48.75	-1989.5	57	36.75	41.25	59.5	57.5
9	1.25	1	0.5	0	111.75	108	91.25	90	90	83.5	84.25	79.25	77	75	72	74	72	67	72	65.25	63.25	69.25	156	201.75	73.25	77.25	116.25	138.5	113	81	63.75	243	33.75	48.75	-1989.5	57.25	39.5	42.25	60.5	57.5
9	1.25	1.25	0.5	0	111.75	108	91.25	90	90	83.5	84.5	80.75	78.25	75.75	72.75	74.5	72	68	72	65.25	65	69.25	156.5	201.75	73.5	77.75	116.5	139	113.75	81	63.75	243	33.75	48.75	-1989.5	57.5	42.25	43.25	61.5	57.5
9	1.25	1.5	0.5	0	111.75	108	91.25	90	90	83.5	84.75	82.25	79.5	76.5	73.5	75	72	69	72	65.25	66.75	69.25	157	201.75	73.75	78.25	116.75	139.5	114.5	81	63.75	243	33.75	48.75	-1989.5	57.75	45	44.25	62.5	57.5
9	1.25	1.75	0.5	0	111.75	108	91.25	90	90	83.5	85	83.75	80.75	77.25	74.25	75.5	72	70	72	65.25	68.5	69.25	157.5	201.75	74	78.75	117	140	115.25	81	63.75	243	33.75	48.75	-1989.5	58	47.75	45.25	63.5	57.5
9	1.25	2	0.5	0	111.75	108	91.25	90	90	83.5	85.25	85.25	82	78	75	76	72	71	72	65.25	70.25	69.25	158	201.75	74.25	79.25	117.25	140.5	116	81	63.75	243	33.75	48.75	-1989.5	58.25	50.5	46.25	64.5	57.5
9	1.5	0.5	0.5	0	112.5	108	91.5	90	90	84	84	76.5	74.5	73.5	71.5	73	72	65	72	67.5	60	70.5	155.5	203.5	74	77.5	116	140	112.5	81	76.5	243	40.5	58.5	-1989.5	58	34.5	40.5	59	60
9	1.5	0.75	0.5	0	112.5	108	91.5	90	90	84	84.25	78	75.75	74.25	72.25	73.5	72	66	72	67.5	61.75	70.5	156	203.5	74.25	78	116.25	140.5	113.25	81	76.5	243	40.5	58.5	-1989.5	58.25	37.25	41.5	60	60
9	1.5	1	0.5	0	112.5	108	91.5	90	90	84	84.5	79.5	77	75	73	74	72	67	72	67.5	63.5	70.5	156.5	203.5	74.5	78.5	116.5	141	114	81	76.5	243	40.5	58.5	-1989.5	58.5	40	42.5	61	60
9	1.5	1.25	0.5	0	112.5	108	91.5	90	90	84	84.75	81	78.25	75.75	73.75	74.5	72	68	72	67.5	65.25	70.5	157	203.5	74.75	79	116.75	141.5	114.75	81	76.5	243	40.5	58.5	-1989.5	58.75	42.75	43.5	62	60
9	1.5	1.5	0.5	0	112.5	108	91.5	90	90	84	85	82.5	79.5	76.5	74.5	75	72	69	72	67.5	67	70.5	157.5	203.5	75	79.5	117	142	115.5	81	76.5	243	40.5	58.5	-1989.5	59	45.5	44.5	63	60
9	1.5	1.75	0.5	0	112.5	108	91.5	90	90	84	85.25	84	80.75	77.25	75.25	75.5	72	70	72	67.5	68.75	70.5	158	203.5	75.25	80	117.25	142.5	116.25	81	76.5	243	40.5	58.5	-1989.5	59.25	48.25	45.5	64	60
9	1.5	2	0.5	0	112.5	108	91.5	90	90	84	85.5	85.5	82	78	76	76	72	71	72	67.5	70.5	70.5	158.5	203.5	75.5	80.5	117.5	143	117	81	76.5	243	40.5	58.5	-1989.5	59.5	51	46.5	65	60
9	1.75	0.5	0.5	0	113.25	108	91.75	90	90	84.5	84.25	76.75	74.5	73.5	72.5	73	72	65	72	69.75	60.25	71.75	156	205.25	75.25	78.75	116.25	142.5	113.5	81	89.25	243	47.25	68.25	-1989.5	59.25	35	40.75	59.5	62.5
9	1.75	0.75	0.5	0	113.25	108	91.75	90	90	84.5	84.5	78.25	75.75	74.25	73.25	73.5	72	66	72	69.75	62	71.75	156.5	205.25	75.5	79.25	116.5	143	114.25	81	89.25	243	47.25	68.25	-1989.5	59.5	37.75	41.75	60.5	62.5
9	1.75	1	0.5	0	113.25	108	91.75	90	90	84.5	84.75	79.75	77	75	74	74	72	67	72	69.75	63.75	71.75	157	205.25	75.75	79.75	116.75	143.5	115	81	89.25	243	47.25	68.25	-1989.5	59.75	40.5	42.75	61.5	62.5
9	1.75	1.25	0.5	0	113.25	108	91.75	90	90	84.5	85	81.25	78.25	75.75	74.75	74.5	72	68	72	69.75	65.5	71.75	157.5	205.25	76	80.25	117	144	115.75	81	89.25	243	47.25	68.25	-1989.5	60	43.25	43.75	62.5	62.5
9	1.75	1.5	0.5	0	113.25	108	91.75	90	90	84.5	85.25	82.75	79.5	76.5	75.5	75	72	69	72	69.75	67.25	71.75	158	205.25	76.25	80.75	117.25	144.5	116.5	81	89.25	243	47.25	68.25	-1989.5	60.25	46	44.75	63.5	62.5
9	1.75	1.75	0.5	0	113.25	108	91.75	90	90	84.5	85.5	84.25	80.75	77.25	76.25	75.5	72	70	72	69.75	69	71.75	158.5	205.25	76.5	81.25	117.5	145	117.25	81	89.25	243	47.25	68.25	-1989.5	60.5	48.75	45.75	64.5	62.5
9	1.75	2	0.5	0	113.25	108	91.75	90	90	84.5	85.75	85.75	82	78	77	76	72	71	72	69.75	70.75	71.75	159	205.25	76.75	81.75	117.75	145.5	118	81	89.25	243	47.25	68.25	-1989.5	60.75	51.5	46.75	65.5	62.5
9	2	0.5	0.5	0	114	108	92	90	90	85	84.5	77	74.5	73.5	73.5	73	72	65	72	72	60.5	73	156.5	207	76.5	80	116.5	145	114.5	81	102	243	54	78	-1989.5	60.5	35.5	41	60	65
9	2	0.75	0.5	0	114	108	92	90	90	85	84.75	78.5	75.75	74.25	74.25	73.5	72	66	72	72	62.25	73	157	207	76.75	80.5	116.75	145.5	115.25	81	102	243	54	78	-1989.5	60.75	38.25	42	61	65
9	2	1	0.5	0	114	108	92	90	90	85	85	80	77	75	75	74	72	67	72	72	64	73	157.5	207	77	81	117	146	116	81	102	243	54	78	-1989.5	61	41	43	62	65
9	2	1.25	0.5	0	114	108	92	90	90	85	85.25	81.5	78.25	75.75	75.75	74.5	72	68	72	72	65.75	73	158	207	77.25	81.5	117.25	146.5	116.75	81	102	243	54	78	-1989.5	61.25	43.75	44	63	65
9	2	1.5	0.5	0	114	108	92	90	90	85	85.5	83	79.5	76.5	76.5	75	72	69	72	72	67.5	73	158.5	207	77.5	82	117.5	147	117.5	81	102	243	54	78	-1989.5	61.5	46.5	45	64	65
9	2	1.75	0.5	0	114	108	92	90	90	85	85.75	84.5	80.75	77.25	77.25	75.5	72	70	72	72	69.25	73	159	207	77.75	82.5	117.75	147.5	118.25	81	102	243	54	78	-1989.5	61.75	49.25	46	65	65
9	2	2	0.5	0	114	108	92	90	90	85	86	86	82	78	78	76	72	71	72	72	71	73	159.5	207	78	83	118	148	119	81	102	243	54	78	-1989.5	62	52	47	66	65
